# Supplementary material for: Oleracone F Alleviates Cognitive Impairment and Neuropathology in APPswe/PSEN1dE9 Mice by Reducing the Expression of Vascular Cell Adhesion Molecule and Leukocyte Adhesion to Brain Vascular Endothelial Cells
Source: Int J Mol Sci. 2023 Jan 20;24(3):2056. doi: 10.3390/ijms24032056 (PMC9916962; doi:10.3390/ijms24032056)
Supplement: Supplementary file 1 [file ijms-24-02056-s001.zip]

Archive with 1 entries (1 files):
- supplementary_Oleracones_20221227.pptx
